# Supplementary material for: Genome Characteristics of Two Ranavirus Isolates from Mandarin Fish and Largemouth Bass
Source: Pathogens. 2023 May 17;12(5):730. doi: 10.3390/pathogens12050730 (PMC10223008; doi:10.3390/pathogens12050730)
Supplement: Supplementary file 1 [file pathogens-12-00730-s001.zip]

Archive with 2 entries (2 files):
- Table S1 virus name and accession number-R1.pdf
- Table S2 Comparison of 6 ranavirus in Siniperca Chuatsi and Micropterus salmoides.pdf
